# Supplementary material for: Low Molecular Weight Heparin Treatment Patterns and Outcomes in Cancer Patients with Acute Venous Thromboembolism: A Nationwide Cohort Study in France
Source: Cancers (Basel). 2023 May 31;15(11):3011. doi: 10.3390/cancers15113011 (PMC10251904; doi:10.3390/cancers15113011)
Supplement: Supplementary file 1 [file cancers-15-03011-s001.zip]

Archive with 1 entries (1 files):
- cancers-2274758-supplementary.pdf
